# Supplementary material for: Identification and Evaluation of Antioxidant and Anti-Aging Peptide Fractions from Enzymatically Hydrolyzed Proteins of Spirulina platensis and Chlorella vulgaris
Source: Mar Drugs. 2025 Apr 8;23(4):162. doi: 10.3390/md23040162 (PMC12028799; doi:10.3390/md23040162)
Supplement: Supplementary file 1 [file marinedrugs-23-00162-s001.zip]

Archive with 1 entries (1 files):
- marinedrugs-3529625-supplementary.pdf
